# Supplementary material for: Characterization and purification of Pseudomonas aeruginosa phages for the treatment of canine infections
Source: BMC Microbiol. 2025 May 14;25:289. doi: 10.1186/s12866-025-04005-4 (PMC12076904; doi:10.1186/s12866-025-04005-4)
Supplement: Supplementary file 4 — Supplementary Material 4 [file 12866_2025_4005_MOESM4_ESM.xlsx]

## Sheet: Pseudomonas phage vB_PaeS_AV001
Annotation Table
Pseudomonas phage vB_PaeS_AV001
Accession number: PQ349086.1
Start	End	strand	Gene name	Product name
81	875	+	vBPaeSAV001_001	hypothetical protein
872	994	+	vBPaeSAV001_002	hypothetical protein
994	1185	+	vBPaeSAV001_003	hypothetical protein
1182	1871	+	vBPaeSAV001_004	hypothetical protein
1864	2232	+	vBPaeSAV001_005	hypothetical protein
2216	2458	+	vBPaeSAV001_006	hypothetical protein
2500	3507	+	vBPaeSAV001_007	integrase
3702	4298	+	vBPaeSAV001_008	hypothetical protein
4273	4836	-	vBPaeSAV001_009	hypothetical protein
4829	5110	-	vBPaeSAV001_010	hypothetical protein
5111	5671	-	vBPaeSAV001_011	hypothetical protein
5676	5867	-	vBPaeSAV001_012	hypothetical protein
5860	6447	-	vBPaeSAV001_013	tail fiber protein
6477	8135	-	vBPaeSAV001_014	hypothetical protein
8132	8536	-	vBPaeSAV001_015	hypothetical protein
8547	9092	-	vBPaeSAV001_016	hypothetical protein
9092	9502	-	vBPaeSAV001_017	tail fiber protein
9505	11202	-	vBPaeSAV001_018	hypothetical protein
11202	11735	-	vBPaeSAV001_019	hypothetical protein
11763	14246	-	vBPaeSAV001_020	tape measure protein
14349	14651	-	vBPaeSAV001_021	hypothetical protein
14709	15263	-	vBPaeSAV001_022	hypothetical protein
15381	16133	-	vBPaeSAV001_023	hypothetical protein
16135	16329	-	vBPaeSAV001_024	hypothetical protein
16333	16803	-	vBPaeSAV001_025	hypothetical protein
16800	17129	-	vBPaeSAV001_026	head to tail joining protein
17126	17443	-	vBPaeSAV001_027	head to tail decoration protein
17510	19591	-	vBPaeSAV001_028	ATP dependent Clp protease
19563	21209	-	vBPaeSAV001_029	portal protein
21209	21424	-	vBPaeSAV001_030	head to tail joining protein
21415	23370	-	vBPaeSAV001_031	terminase large subunit
23351	23935	-	vBPaeSAV001_032	terminase small subunit
24048	24791	-	vBPaeSAV001_033	hypothetical protein
24788	25258	-	vBPaeSAV001_034	Rz lysis protein
25255	25494	-	vBPaeSAV001_035	hypothetical protein
25494	26111	-	vBPaeSAV001_036	endolysin
26108	26440	-	vBPaeSAV001_037	holin
26664	26915	-	vBPaeSAV001_038	hypothetical protein
26915	27163	-	vBPaeSAV001_039	hypothetical protein
27228	27596	-	vBPaeSAV001_040	antitermination protein Q
27614	27892	-	vBPaeSAV001_041	hypothetical protein
27889	29286	-	vBPaeSAV001_042	DNA helicase
29283	30098	-	vBPaeSAV001_043	replicative helicase
30079	30918	-	vBPaeSAV001_044	replisome organizer protein
30915	31145	-	vBPaeSAV001_045	hypothetical protein
31142	31912	-	vBPaeSAV001_046	regulatory protein
32135	32413	-	vBPaeSAV001_047	hypothetical protein
32410	32718	-	vBPaeSAV001_048	hypothetical protein
32715	33002	-	vBPaeSAV001_049	hypothetical protein
32999	33310	-	vBPaeSAV001_050	hypothetical protein
33454	33840	-	vBPaeSAV001_051	hypothetical protein
33837	34196	-	vBPaeSAV001_052	hypothetical protein
34267	35061	+	vBPaeSAV001_053	repressor protein
35161	35997	+	vBPaeSAV001_054	hypothetical protein
35987	36520	+	vBPaeSAV001_055	repressor protein
36636	36836	-	vBPaeSAV001_056	hypothetical protein
36914	37348	-	vBPaeSAV001_057	hypothetical protein
37347	37637	+	vBPaeSAV001_058	hypothetical protein
37648	38124	+	vBPaeSAV001_059	repressor domain protein
38147	38413	+	vBPaeSAV001_060	hypothetical protein
38410	39177	+	vBPaeSAV001_061	Rha family regulatory protein
39257	39487	+	vBPaeSAV001_062	transcriptional regulator

## Sheet: Pseudomonas phage vB_PaeS_AV002
Annotation Table
Pseudomonas phage vB_PaeS_AV002
Accession number: PQ349087.1
Start	End	strand	Gene name	Product name
300	659	-	vBPaeSAV002_001	Mor transcription activator family protein
662	1225	-	vBPaeSAV002_002	regulatory protein GemA
1212	1679	-	vBPaeSAV002_003	hypothetical protein
1679	1870	-	vBPaeSAV002_004	hypothetical protein
1872	2561	-	vBPaeSAV002_005	DUF2786 domain-containing protein
2563	3186	-	vBPaeSAV002_006	DUF3164 domain-containing protein
3179	3379	-	vBPaeSAV002_007	DUF3164 domain-containing protein
3372	3905	-	vBPaeSAV002_008	hypothetical protein
3895	4575	-	vBPaeSAV002_009	hypothetical protein
4575	4859	-	vBPaeSAV002_010	hypothetical protein
4856	5197	-	vBPaeSAV002_011	hypothetical protein
5199	6365	-	vBPaeSAV002_012	type II secretion system protein
6365	8149	-	vBPaeSAV002_013	integrase
8153	9127	-	vBPaeSAV002_014	hypothetical protein
9137	9451	-	vBPaeSAV002_015	DNA-binding domain-containing protein
9448	9708	-	vBPaeSAV002_016	transcriptional terminator
9701	10162	-	vBPaeSAV002_017	hypothetical protein
10313	10537	+	vBPaeSAV002_018	hypothetical protein
10822	11052	-	vBPaeSAV002_019	lambda repressor-like DNA-binding domain
11159	11497	+	vBPaeSAV002_020	repressor
11514	12017	+	vBPaeSAV002_021	putative lipoprotein
12022	12465	+	vBPaeSAV002_022	hypothetical protein
12490	12660	-	vBPaeSAV002_023	lipoprotein
12801	13058	+	vBPaeSAV002_024	membrane protein
13061	13219	+	vBPaeSAV002_025	holin
13216	13845	+	vBPaeSAV002_026	endolysin
13842	14060	+	vBPaeSAV002_027	endolysin
14047	14658	+	vBPaeSAV002_028	lysis protein
15041	15349	+	vBPaeSAV002_029	hypothetical protein
15355	15930	+	vBPaeSAV002_030	hypothetical protein
15932	17635	+	vBPaeSAV002_031	large terminase
17635	19113	+	vBPaeSAV002_032	portal protein
19113	20363	+	vBPaeSAV002_033	minor capsid component
20360	20932	+	vBPaeSAV002_034	virion morphogenesis/head protein
20981	21154	+	vBPaeSAV002_035	hypothetical protein
21151	22398	+	vBPaeSAV002_036	hypothetical protein
22402	22779	+	vBPaeSAV002_037	capsid fiber protein
22791	23720	+	vBPaeSAV002_038	major capsid protein
23761	24396	+	vBPaeSAV002_039	hypothetical protein
24396	24683	+	vBPaeSAV002_040	hypothetical protein
24691	25200	+	vBPaeSAV002_041	head-to-tail adaptor
25202	25657	+	vBPaeSAV002_042	virion structural protein
25654	25863	+	vBPaeSAV002_043	hypothetical protein
25867	26619	+	vBPaeSAV002_044	major tail protein
26621	27127	+	vBPaeSAV002_045	hypothetical protein
27124	27267	+	vBPaeSAV002_046	hypothetical protein
27254	27276	+	regulatory class	terminator
27354	31121	+	vBPaeSAV002_048	tail tape measure protein
31121	32077	+	vBPaeSAV002_049	viron protein
32079	33002	+	vBPaeSAV002_050	hypothetical protein
33002	34708	+	vBPaeSAV002_051	virion structural protein
34695	35513	+	vBPaeSAV002_052	minor tail protein
35523	35753	+	vBPaeSAV002_053	hypothetical protein
35750	35980	+	vBPaeSAV002_054	hypothetical protein
35967	38177	+	vBPaeSAV002_055	tail protein
38174	39322	+	vBPaeSAV002_056	DUF2793 domain-containing protein
39325	39612	+	vBPaeSAV002_057	hypothetical protein
39691	39915	+	vBPaeSAV002_058	hypothetical protein
39963	40238	-	vBPaeSAV002_059	hypothetical protein

## Sheet: Pseudomonas phage JD05_x0009__x0009__x0009__x0009_
Annotation table
Pseudomonas phage JD05
Accession number: PQ676539.1
Start	End	strand	Gene name	Product name
21	212	+	JD05_01	hypothetical protein
297	602	-	JD05_02	hypothetical protein
601	807	+	JD05_03	hypothetical protein
869	1081	+	JD05_04	hypothetical protein
1117	1320	+	JD05_05	hypothetical protein
1359	1499	+	JD05_06	hypothetical protein
1526	1621	+	JD05_07	hypothetical protein
1714	1812	-	JD05_08	hypothetical protein
2289	2364	+	tRNA	tRNA-Asn
2369	2444	+	tRNA	tRNA-Asn
2449	2523	+	tRNA	tRNA-Pro
2542	3006	+	JD05_09	terminase small subunit
2939	3436	+	JD05_10	lysozyme
3436	4884	+	JD05_11	terminase large subunit
4885	7002	+	JD05_12	portal protein
7005	7247	+	JD05_13	hypothetical protein
7247	8251	+	JD05_14	hypothetical protein
8270	9223	+	JD05_15	major capsid protein
9271	9591	+	JD05_16	hypothetical protein
9594	10220	+	JD05_17	putative constituent protein
10231	10422	+	JD05_18	hypothetical protein
10406	10654	+	JD05_19	hypothetical protein
10644	11291	+	JD05_20	tail fiber protein
11300	12841	+	JD05_21	hypothetical protein
12838	13527	+	JD05_22	hypothetical protein
13524	13958	+	JD05_23	hypothetical protein
13939	14883	+	JD05_24	hypothetical protein
14883	15266	+	JD05_25	hypothetical protein
15271	16794	+	JD05_26	putative structural protein
16950	20120	+	JD05_27	structural protein
20131	21018	+	JD05_28	putative structural protein
21051	21407	+	JD05_29	putative structural protein
21828	22034	-	JD05_31	hypothetical protein
22089	22307	-	JD05_32	hypothetical protein
22304	23065	-	JD05_33	metallo-dependent phosphatase
23058	23240	-	JD05_34	endonuclease
23260	24234	-	JD05_35	hypothetical protein
24215	25099	-	JD05_36	exonuclease
25083	25376	-	JD05_37	hypothetical protein
25348	25794	-	JD05_38	hypothetical protein
25829	26389	-	JD05_39	DNA binding protein
26459	26866	-	JD05_40	endonuclease
26848	28485	-	JD05_41	DNA polymerase
28486	28683	-	JD05_42	hypothetical protein
28688	28876	-	JD05_43	hypothetical protein
28965	29198	-	JD05_44	hypothetical protein
29195	29272	-	JD05_45	hypothetical protein
29275	29553	-	JD05_46	putative holin
29544	29705	-	JD05_47	hypothetical protein
29695	29886	-	JD05_48	hypothetical protein
29867	30139	-	JD05_49	hypothetical protein
30136	30315	-	JD05_50	hypothetical protein
30414	30791	-	JD05_51	DNA polymerase
30907	32616	-	JD05_52	DNA helicase/primase
32617	32979	-	JD05_53	hypothetical protein
32976	33365	-	JD05_54	gamma-glutamyl cyclotransferase
33365	34255	-	JD05_55	ATP-grasp enzyme
34382	34600	-	JD05_56	hypothetical protein
34610	36163	-	JD05_57	glutamine-fructose-6-phosphate aminotransferase
36176	37372	-	JD05_58	putative amidoligase enzyme
37351	37929	-	JD05_59	hypothetical protein
37922	38728	-	JD05_60	hypothetical protein
38739	39686	-	JD05_61	hypothetical protein
39689	40669	-	JD05_62	hypothetical protein
40740	40868	-	JD05_63	hypothetical protein
40932	41093	-	JD05_64	hypothetical protein
41100	41549	-	JD05_65	hypothetical protein
41549	41770	-	JD05_66	transmembrane protein
41897	42307	-	JD05_67	hypothetical protein
42304	42576	-	JD05_68	transmembrane protein
42576	42839	-	JD05_69	transmembrane protein
42839	43120	-	JD05_70	hypothetical protein
43110	43367	-	JD05_71	hypothetical protein
43377	43523	-	JD05_72	hypothetical protein
43510	43665	-	JD05_73	hypothetical protein
43676	43849	-	JD05_74	hypothetical protein
43938	44078	-	JD05_75	transmembrane protein
44081	44314	-	JD05_76	hypothetical protein
44313	44465	+	JD05_77	hypothetical protein
44446	44628	-	JD05_78	hypothetical protein
44625	44711	-	JD05_79	hypothetical protein
44808	44948	-	JD05_80	hypothetical protein
44945	45133	-	JD05_81	hypothetical protein
45184	45429	-	JD05_82	hypothetical protein

## Sheet: Pseudomonas  vB_PaeM-PTLAW1
Annotation table
Pseudomonas phage vB_PaeM-PTLAW1
PQ879542.1
Start	End	strand	Gene name	Product name
29	1810	+	DSM105275_00001	DNA polymerase III subunit alpha
1803	2213	+	DSM105275_00002	hypothetical protein
2210	3769	+	DSM105275_00003	ATP-dependent RNA helicase RhlB
3864	4484	+	DSM105275_00004	hypothetical protein
4573	5469	+	DSM105275_00005	hypothetical protein
5526	6131	+	DSM105275_00006	hypothetical protein
6128	6682	+	DSM105275_00007	hypothetical protein
6737	7648	+	DSM105275_00008	DNA ligase
7928	8179	+	DSM105275_00009	hypothetical protein
8204	8866	-	DSM105275_00010	putative chitinase
8866	9294	-	DSM105275_00011	hypothetical protein
9296	12184	-	DSM105275_00012	hypothetical protein
12189	13703	-	DSM105275_00013	hypothetical protein
13700	14953	-	DSM105275_00014	hypothetical protein
15010	15675	-	DSM105275_00015	hypothetical protein
15731	16264	-	DSM105275_00016	hypothetical protein
16264	17127	-	DSM105275_00017	hypothetical protein
17127	19703	-	DSM105275_00018	membrane-bound lytic transglycosylase F
19707	20135	-	DSM105275_00019	hypothetical protein
20145	20738	-	DSM105275_00020	hypothetical protein
20747	21286	-	DSM105275_00021	hypothetical protein
21286	21789	-	DSM105275_00022	hypothetical protein
21799	22230	-	DSM105275_00023	hypothetical protein
22232	22582	-	DSM105275_00024	hypothetical protein
22579	22902	-	DSM105275_00025	hypothetical protein
22902	23354	-	DSM105275_00026	hypothetical protein
23413	24927	-	DSM105275_00027	hypothetical protein
24943	25524	-	DSM105275_00028	hypothetical protein
25521	26072	-	DSM105275_00029	hypothetical protein
26080	26478	-	DSM105275_00030	hypothetical protein
26475	26942	-	DSM105275_00031	hypothetical protein
26957	27394	-	DSM105275_00032	hypothetical protein
27496	28644	-	DSM105275_00033	hypothetical protein
28654	29289	-	DSM105275_00034	hypothetical protein
29293	30726	-	DSM105275_00035	hypothetical protein
31241	31381	-	DSM105275_00036	hypothetical protein
31378	31584	-	DSM105275_00037	hypothetical protein
31603	32439	-	DSM105275_00038	head morphogenesis protein
32439	34736	-	DSM105275_00039	hypothetical protein
34917	35318	+	DSM105275_00040	hypothetical protein
35350	35673	+	DSM105275_00041	hypothetical protein
35670	35873	+	DSM105275_00042	hypothetical protein
35879	36190	+	DSM105275_00043	hypothetical protein
36439	36786	+	DSM105275_00044	hypothetical protein
36889	37821	+	DSM105275_00045	hypothetical protein
37923	38510	+	DSM105275_00046	hypothetical protein
38527	38964	+	DSM105275_00047	hypothetical protein
39051	39830	+	DSM105275_00048	hypothetical protein
39833	40231	+	DSM105275_00049	hypothetical protein
40275	40625	+	DSM105275_00050	hypothetical protein
40625	40843	+	DSM105275_00051	hypothetical protein
40840	41223	+	DSM105275_00052	hypothetical protein
41260	42642	-	DSM105275_00053	DSM105275_00053
42818	42964	+	DSM105275_00054	hypothetical protein
42975	43277	+	DSM105275_00055	hypothetical protein
43332	44018	+	DSM105275_00056	hypothetical protein
44021	44209	+	DSM105275_00057	hypothetical protein
44289	44519	+	DSM105275_00058	hypothetical protein
44563	44775	+	DSM105275_00059	hypothetical protein
44889	45140	+	DSM105275_00060	hypothetical protein
45137	45337	+	DSM105275_00061	hypothetical protein
45334	45549	+	DSM105275_00062	hypothetical protein
45546	45746	+	DSM105275_00063	hypothetical protein
45743	45955	+	DSM105275_00064	hypothetical protein
45987	46631	+	DSM105275_00065	hypothetical protein
46632	46961	+	DSM105275_00066	hypothetical protein
47023	47247	+	DSM105275_00067	hypothetical protein
47303	47533	+	DSM105275_00068	hypothetical protein
47586	47897	+	DSM105275_00069	hypothetical protein
47909	48643	+	DSM105275_00070	beta antigen
48832	49446	+	DSM105275_00071	hypothetical protein
49613	50182	-	DSM105275_00072	hypothetical protein
50373	50954	-	DSM105275_00073	hypothetical protein
51152	52891	-	DSM105275_00074	putative P-loop ATPase
53039	53224	-	DSM105275_00075	hypothetical protein
53230	54306	-	DSM105275_00076	hypothetical protein
54303	54713	-	DSM105275_00077	hypothetical protein
54776	55867	-	DSM105275_00078	hypothetical protein
56131	56916	-	DSM105275_00079	hypothetical protein
57085	57507	+	DSM105275_00080	hypothetical protein
57494	58681	+	DSM105275_00081	exonuclease V subunit alpha
58842	59732	+	DSM105275_00082	hypothetical protein
59837	60838	+	DSM105275_00083	hypothetical protein
60926	61156	+	DSM105275_00084	hypothetical protein
61156	61374	+	DSM105275_00085	hypothetical protein
61358	61576	+	DSM105275_00086	hypothetical protein
61609	61839	+	DSM105275_00087	hypothetical protein
61847	62053	+	DSM105275_00088	hypothetical protein
62053	62970	+	DSM105275_00089	FAD-dependent thymidylate synthase
62972	63163	+	DSM105275_00090	hypothetical protein
63166	64182	+	DSM105275_00091	polynucleotide kinase
64258	64812	+	DSM105275_00092	DNA polymerase III PolC
64791	65249	-	DSM105275_00093	hypothetical protein
65409	65702	-	DSM105275_00094	hypothetical protein

## Sheet: Pseudomonas vB_PaeM-PTLAW2
Annotation table
Pseudomonas vB_PaeM_PTLAW2
##sequence-region PQ798946.1 1 66235
Start	End	strand	Gene name	Product name
16	258	+	PTLAW2_01	tail fiber protein
245	1759	-	PTLAW2_02	hypothetical protein
1756	3054	-	PTLAW2_03	baseplate wedge subunit
3065	3730	-	PTLAW2_04	baseplate protein
3786	4319	-	PTLAW2_05	hypothetical protein
4319	5182	-	PTLAW2_06	putative structural protein
5182	7758	-	PTLAW2_07	putative transglycosylase
7762	8190	-	PTLAW2_08	hypothetical protein
8200	8793	-	PTLAW2_09	tail fiber protein
8802	9341	-	PTLAW2_10	tail fiber protein
9224	9246	-	PTLAW2_10	terminator
9341	9844	-	PTLAW2_11	tail fiber protein
9854	10285	-	PTLAW2_12	hypothetical protein
10287	10637	-	PTLAW2_13	hypothetical protein
10634	10957	-	PTLAW2_14	structural protein
10957	11409	-	PTLAW2_15	tail fiber protein
11468	12982	-	PTLAW2_16	tail sheath protein
12998	13579	-	PTLAW2_17	tail completion or Neck1 protein
13576	14127	-	PTLAW2_18	structural protein
14135	14533	-	PTLAW2_19	head protein
14530	14997	-	PTLAW2_20	putative structural protein
15012	15449	-	PTLAW2_21	hypothetical protein
15510	15535	+	regulatory	terminator
15551	16699	-	PTLAW2_22	major head protein
16709	17344	-	PTLAW2_23	virion structural protein
17348	18781	-	PTLAW2_23	head maturation protease
18735	18845	+	PTLAW2_24	hypothetical protein
18968	19057	+	PTLAW2_25	hypothetical protein
19087	19188	+	PTLAW2_26	hypothetical protein
19169	19306	-	PTLAW2_27	hypothetical protein
19296	19436	-	PTLAW2_28	hypothetical protein
19433	19639	-	PTLAW2_29	hypothetical protein
19658	20494	-	PTLAW2_30	head morphogenesis protein
20494	22791	-	PTLAW2_31	minor head protein
22972	23373	+	PTLAW2_32	hypothetical protein
23405	23728	+	PTLAW2_33	hypothetical protein
23700	24245	+	PTLAW2_34	hypothetical protein
24362	24442	-	PTLAW2_35	hypothetical protein
24494	24841	+	PTLAW2_36	hypothetical protein
24944	25876	+	PTLAW2_37	hypothetical protein
25978	26565	+	PTLAW2_38	hypothetical protein
26582	27019	+	PTLAW2_39	holin
27106	27885	+	PTLAW2_40	hypothetical protein
27888	28286	+	PTLAW2_41	hypothetical protein
28330	28680	+	PTLAW2_42	hypothetical protein
28680	28898	+	PTLAW2_43	hypothetical protein
28895	29278	+	PTLAW2_44	hypothetical protein
29287	29310	-	regulatory	terminator
29315	30697	-	PTLAW2_45	terminase large subunit
30772	30876	+	PTLAW2_46	hypothetical protein
30873	31019	+	PTLAW2_47	hypothetical protein
31030	31332	+	PTLAW2_48	hypothetical protein
31340	31369	-	regulatory	terminator
31387	32073	+	PTLAW2_49	tail length tape measure protein
32076	32264	+	PTLAW2_50	hypothetical protein
32269	32326	-	regulatory	terminator
32344	32574	+	PTLAW2_51	hypothetical protein
32618	32830	+	PTLAW2_52	hypothetical protein
32944	33195	+	PTLAW2_53	hypothetical protein
33192	33392	+	PTLAW2_54	hypothetical protein
33389	33604	+	PTLAW2_55	hypothetical protein
33601	33801	+	PTLAW2_56	hypothetical protein
33798	34010	+	PTLAW2_57	hypothetical protein
34042	34686	+	PTLAW2_58	hypothetical protein
34687	35016	+	PTLAW2_59	hypothetical protein
35078	35302	+	PTLAW2_60	hypothetical protein
35309	35341	-	regulatory	terminator
35358	35588	+	PTLAW2_61	hypothetical protein
35598	35624	-	regulatory	terminator
35641	35952	+	PTLAW2_62	hypothetical protein
35964	36698	+	PTLAW2_63	hypothetical protein
36719	36744	-	regulatory	terminator
36887	37501	+	PTLAW2_64	hypothetical protein
37509	37545	-	regulatory	terminator
37668	38237	-	PTLAW2_65	hypothetical protein
38295	38414	+	PTLAW2_66	hypothetical protein
38428	39009	-	PTLAW2_67	hypothetical protein
39155	39180	-	regulatory	terminator
39207	40946	-	PTLAW2_68	DNA primase
41094	41279	-	PTLAW2_69	membrane protein
41285	42361	-	PTLAW2_70	DNA primase
42358	42807	-	PTLAW2_71	hypothetical protein
42831	43922	-	PTLAW2_72	hypothetical protein
43924	44175	-	PTLAW2_73	hypothetical protein
44186	44971	-	PTLAW2_74	endonuclease
45140	45562	+	PTLAW2_75	hypothetical protein
45549	46736	+	PTLAW2_76	DNA helicase
46897	47787	+	PTLAW2_77	hypothetical protein
47827	47856	-	regulatory	terminator
47892	48893	+	PTLAW2_78	hypothetical protein
48981	49211	+	PTLAW2_79	hypothetical protein
49211	49429	+	PTLAW2_80	hypothetical protein
49413	49631	+	PTLAW2_81	tail assembly chaperone
49664	49894	+	PTLAW2_82	hypothetical protein
49902	50108	+	PTLAW2_83	hypothetical protein
50108	51025	+	PTLAW2_84	thymidylate synthase
51027	51218	+	PTLAW2_85	hypothetical protein
51221	52237	+	PTLAW2_86	polynucleotide kinase
52313	52867	+	PTLAW2_87	3'-5' exonuclease
52867	55974	+	PTLAW2_88	DNA polymerase
55967	56377	+	PTLAW2_89	DNA helicase
56374	57933	+	PTLAW2_90	DNA helicase
58016	58648	+	PTLAW2_91	hypothetical protein
58737	59633	+	PTLAW2_92	hypothetical protein
59690	60295	+	PTLAW2_93	hypothetical protein
60292	60846	+	PTLAW2_94	MazG-like pyrophosphatase
60866	60888	+	regulatory	terminator
60910	61812	+	PTLAW2_95	DNA ligase
61855	62034	-	PTLAW2_96	hypothetical protein
62092	62343	+	PTLAW2_97	hypothetical protein
62326	62358	-	regulatory	terminator
62368	63030	-	PTLAW2_98	endolysin
63030	63458	-	PTLAW2_99	tail fiber protein

## Sheet: Pseudomonas phage vB_PaeP_JG003
Annotation table
Pseudomonas phage vB_PaeP_JG003
PV105456.1
Start	End	strand	Gene name	Product name
65	140	+	tRNA	tRNA-Ile
150	228	+	tRNA	tRNA-Asp
233	319	+	tRNA	tRNA-Trp
329	403	+	tRNA	tRNA-Met
639	714	+	tRNA	tRNA-Cys
725	800	+	tRNA	tRNA-Asn
863	940	+	tRNA	tRNA-Pro
947	1022	+	tRNA	tRNA-Gly
1029	1104	+	tRNA	tRNA-Phe
1111	1186	+	tRNA	tRNA-Gln
1247	1321	+	tRNA	tRNA-His
1508	1582	+	tRNA	tRNA-Thr
1642	3162	+	JG003_001	terminase large subunit
3175	4614	+	JG003_002	portal protein
4624	5094	+	JG003_003	putative methyltransferase
5091	6008	+	JG003_004	hypothetical protein
6036	6446	+	JG003_005	hypothetical protein
6490	7524	+	JG003_006	major capsid protein
7574	8050	+	JG003_007	hypothetical protein
8088	8501	+	JG003_008	putative RNA polymerase
8501	8881	+	JG003_009	hypothetical protein
8878	9441	+	JG003_010	hypothetical protein
9454	10740	+	JG003_011	tail sheath protein
10771	11295	+	JG003_012	putative structural protein
11370	11870	+	JG003_013	hypothetical protein
11870	12349	+	JG003_014	hypothetical protein
12363	12734	+	JG003_015	hypothetical protein
12842	12994	+	JG003_016	hypothetical protein
12991	15360	+	JG003_017	tape measure protein
15357	16118	+	JG003_018	hypothetical protein
16124	16480	+	JG003_019	hypothetical protein
16477	17394	+	JG003_020	tail protein
17391	18131	+	JG003_021	baseplate protein
18143	18514	+	JG003_022	hypothetical protein
18516	19979	+	JG003_023	baseplate wedge protein
19998	20729	+	JG003_024	hypothetical protein
20740	22797	+	JG003_025	hypothetical protein
22841	23215	+	JG003_026	tail assembly chaperone protein
23229	24728	+	JG003_027	tail fiber protein
24745	25305	+	JG003_028	endolysin
25323	25562	+	JG003_029	hypothetical protein
25597	25992	+	JG003_030	hypothetical protein
26003	26134	+	JG003_031	hypothetical protein
26124	26429	+	JG003_032	hypothetical protein
26465	26779	+	JG003_033	hypothetical protein
26827	27135	-	JG003_034	hypothetical protein
27146	27466	-	JG003_035	hypothetical protein
27468	28277	-	JG003_036	hypothetical protein
28270	28425	-	JG003_037	hypothetical protein
28428	29564	-	JG003_038	RNA ligase
29595	29828	-	JG003_039	hypothetical protein
29866	30099	-	JG003_040	hypothetical protein
30089	30223	-	JG003_041	hypothetical protein
30225	30389	-	JG003_042	hypothetical protein
30419	30508	-	JG003_043	hypothetical protein
30552	30749	+	JG003_044	hypothetical protein
30752	31237	+	JG003_045	hypothetical protein
31271	31525	+	JG003_046	hypothetical protein
31527	31916	+	JG003_047	hypothetical protein
31913	32578	+	JG003_048	hypothetical protein
32565	32729	+	JG003_049	hypothetical protein
32732	33034	+	JG003_050	hypothetical protein
33035	33457	+	JG003_051	hypothetical protein
33557	33703	+	JG003_052	hypothetical protein
33690	33881	+	JG003_053	hypothetical protein
33891	34136	+	JG003_054	hypothetical protein
34133	34318	+	JG003_055	hypothetical protein
34372	36234	+	JG003_056	DNA primase/helicase
36295	39009	+	JG003_057	DNA polymerase
39099	39494	+	JG003_058	hypothetical protein
39515	39682	+	JG003_059	hypothetical protein
39684	40388	+	JG003_060	hypothetical protein
40490	41494	+	JG003_061	hypothetical protein
41584	41835	+	JG003_062	hypothetical protein
41842	42066	+	JG003_063	hypothetical protein
42108	43160	+	JG003_064	putative exodeoxyribonuclease
43157	43720	+	JG003_065	HNH endonuclease
43717	44115	+	JG003_066	hypothetical protein
44112	44342	+	JG003_067	hypothetical protein
44339	44776	+	JG003_068	hypothetical protein
44773	44943	+	JG003_069	hypothetical protein
44945	45127	+	JG003_070	hypothetical protein
45124	45903	+	JG003_071	phosphoesterase
45900	46082	+	JG003_072	hypothetical protein
46094	46303	+	JG003_073	hypothetical protein
46322	46657	+	JG003_074	hypothetical protein
46661	46876	+	JG003_075	hypothetical protein
46869	47819	+	JG003_076	hypothetical protein
47855	47971	+	JG003_077	hypothetical protein
48026	48973	+	JG003_078	hypothetical protein
48976	49320	+	JG003_079	hypothetical protein
49337	50383	+	JG003_080	ribonucleotide reductase beta subunit
50376	52121	+	JG003_081	ribonucleotide reductase alpha subunit
52196	52342	+	JG003_082	hypothetical protein
52339	52566	+	JG003_083	hypothetical protein
52566	52799	+	JG003_084	hypothetical protein
52799	53035	+	JG003_085	hypothetical protein
53038	53280	+	JG003_086	hypothetical protein
53282	53596	+	JG003_087	hypothetical protein
53586	53771	+	JG003_088	hypothetical protein
53812	54051	+	JG003_089	hypothetical protein
54071	54574	+	JG003_090	hypothetical protein
54584	54778	+	JG003_091	hypothetical protein
54780	55019	+	JG003_092	hypothetical protein
55082	55282	+	JG003_093	hypothetical protein
55441	56427	+	JG003_094	hypothetical protein
56650	56823	+	JG003_095	hypothetical protein
57003	57131	+	JG003_096	hypothetical protein
57171	57257	+	JG003_097	hypothetical protein
57274	57390	+	JG003_098	hypothetical protein
57451	57924	+	JG003_099	SprT-like protein
58035	58163	+	JG003_100	hypothetical protein
58163	58471	+	JG003_101	hypothetical protein
58502	58753	+	JG003_102	hypothetical protein
58800	58946	+	JG003_103	hypothetical protein
59185	59568	+	JG003_104	hypothetical protein
59644	60315	+	JG003_105	hypothetical protein
60321	60659	+	JG003_106	hypothetical protein
60659	61027	+	JG003_107	hypothetical protein
61024	61218	+	JG003_108	hypothetical protein
61292	61486	+	JG003_109	hypothetical protein
61502	61798	+	JG003_110	hypothetical protein
61795	62019	+	JG003_111	hypothetical protein
62052	62318	+	JG003_112	hypothetical protein
62315	62707	+	JG003_113	hypothetical protein
62889	63134	+	JG003_114	hypothetical protein
63146	63475	+	JG003_115	hypothetical protein
63509	63988	+	JG003_116	hypothetical protein
64072	64587	+	JG003_117	hypothetical protein
64662	65189	+	JG003_118	hypothetical protein
65260	65493	+	JG003_119	hypothetical protein
65518	65688	+	JG003_120	hypothetical protein
65743	66195	+	JG003_121	hypothetical protein
66210	66440	+	JG003_122	hypothetical protein
66437	66727	+	JG003_123	hypothetical protein
66809	67003	+	JG003_124	hypothetical protein
67212	67370	+	JG003_125	hypothetical protein
67843	67980	-	JG003_126	hypothetical protein
68153	68443	+	JG003_127	hypothetical protein
68370	68753	+	JG003_128	hypothetical protein
68889	68996	+	JG003_129	hypothetical protein
69273	69422	+	JG003_130	hypothetical protein
69486	69752	-	JG003_131	hypothetical protein
69752	70156	-	JG003_132	hypothetical protein
70146	70562	-	JG003_133	hypothetical protein
70585	71292	-	JG003_134	hypothetical protein
71295	71486	-	JG003_135	hypothetical protein
71560	71871	-	JG003_136	hypothetical protein
72223	72516	-	JG003_138	hypothetical protein
72572	72787	-	JG003_139	hypothetical protein
72784	73125	-	JG003_140	hypothetical protein
73127	73630	-	JG003_141	hypothetical protein
73617	73994	-	JG003_142	hypothetical protein
74014	74595	-	JG003_143	hypothetical protein
74592	74903	-	JG003_144	hypothetical protein
74905	75054	-	JG003_145	hypothetical protein
75066	75545	-	JG003_146	putative phosphatase
75542	75739	-	JG003_147	hypothetical protein
75751	77439	-	JG003_148	putative nicotinate phosphoribosyltransferase
77496	77714	-	JG003_149	hypothetical protein
77711	78577	-	JG003_150	phosphoribosylpyrophosphate synthetase
78587	79003	-	JG003_151	AAA family ATPase
79014	79931	-	JG003_152	putative RNA ligase 1/tail attachment protein
79943	80350	-	JG003_153	hypothetical protein
80347	80622	-	JG003_154	HTH DNA binding domain protein
80624	80860	-	JG003_155	hypothetical protein
80872	81426	-	JG003_156	phosphoesterase
81426	81857	-	JG003_157	hypothetical protein
81847	82407	-	JG003_158	hypothetical protein
82409	82969	-	JG003_159	putative cell wall hydrolase
83027	83137	-	JG003_160	hypothetical protein
83142	83492	-	JG003_161	hypothetical protein
83505	84713	-	JG003_162	putative DNA ligase
84710	85126	-	JG003_163	putative deoxycytidylate deaminase
85129	85374	-	JG003_164	hypothetical protein
85384	85596	-	JG003_165	hypothetical protein
85593	85862	-	JG003_166	hypothetical protein
85871	86530	-	JG003_167	putative HNH endonuclease
86532	86879	-	JG003_168	hypothetical protein
86860	87138	-	JG003_169	hypothetical protein
87135	87413	-	JG003_170	hypothetical protein
87502	87945	+	JG003_171	hypothetical protein
87924	88109	-	JG003_172	hypothetical protein
88170	88718	-	JG003_173	ATP-dependent Clp protease proteolytic subunit
88766	89122	-	JG003_174	hypothetical protein
89119	89586	-	JG003_175	hypothetical protein
89689	89802	+	JG003_176	hypothetical protein
90061	90249	+	JG003_177	hypothetical protein
90396	90719	+	JG003_178	hypothetical protein
90725	90798	+	tRNA	tRNA-Gln
90878	90954	+	tRNA	tRNA-Trp
91192	91557	+	JG003_179	hypothetical protein
91799	91888	+	tRNA	tRNA-Ser
91895	91979	-	tRNA	tRNA-Leu

## Sheet: Pseudomonas phage JG004
Annotation table
Pseudomonas phage JG004
GU988610.2
Start	End	strand	Gene name	Product name
344	997	+	PJG4_001	hypothetical protein
1097	1240	+	PJG4_002	hypothetical protein
1517	1675	+	PJG4_003	hypothetical protein
1730	1996	-	PJG4_004	hypothetical protein
1996	2400	-	PJG4_005	hypothetical protein
2390	2812	-	PJG4_006	hypothetical protein
2829	3530	-	PJG4_007	hypothetical protein
3533	3811	-	PJG4_008	hypothetical protein
3799	4110	-	PJG4_009	hypothetical protein
4110	4496	-	PJG4_010	hypothetical protein
4740	5114	-	PJG4_011	hypothetical protein
5083	5586	-	PJG4_012	hypothetical protein
5573	5884	-	PJG4_013	hypothetical protein
5961	6668	-	PJG4_014	hypothetical protein
6852	7001	-	PJG4_015	hypothetical protein
7013	7492	-	PJG4_016	hypothetical protein
7489	7686	-	PJG4_017	hypothetical protein
7698	9386	-	PJG4_018	putative nictotinate phosphoribosyltransferase
9385	9603	+	PJG4_019	hypothetical protein
9658	10533	-	PJG4_020	putative ribose-phosphate pyrophosphokinase
10543	10962	-	PJG4_021	hypothetical protein
10973	11890	-	PJG4_022	putative RNA ligase/tail attachment protein
11902	12309	-	PJG4_023	hypothetical protein
12306	12581	-	PJG4_024	hypothetical protein
12583	12819	-	PJG4_025	hypothetical protein
12832	13386	-	PJG4_026	putative phosphoesterase
13386	13817	-	PJG4_027	hypothetical protein
13807	14367	-	PJG4_028	putative phosphohydrolase
14369	14929	-	PJG4_029	putative cell wall hydrolase
14987	15451	-	PJG4_030	hypothetical protein
15464	16672	-	PJG4_031	DNA ligase
16669	17085	-	PJG4_032	putative dCMP deaminase
17088	17324	-	PJG4_033	hypothetical protein
17334	17546	-	PJG4_034	hypothetical protein
17543	17812	-	PJG4_035	hypothetical protein
17821	18480	-	PJG4_036	putative HNH endonuclease
18482	18796	-	PJG4_037	hypothetical protein
18810	19088	-	PJG4_038	hypothetical protein
19085	19516	-	PJG4_039	hypothetical protein
19584	19877	-	PJG4_040	hypothetical protein
19874	20059	-	PJG4_041	hypothetical protein
20120	20668	-	PJG4_042	putative protease subunit
20716	21072	-	PJG4_043	hypothetical protein
21069	21536	-	PJG4_044	hypothetical protein
22328	22651	+	PJG4_045	hypothetical protein
22657	22727	+	PJG4_046	tRNA-Gln
23036	23107	+	PJG4_047	tRNA-Arg
23118	23191	+	PJG4_048	tRNA-Lys
23469	23550	+	PJG4_049	tRNA-Leu
23764	23836	+	PJG4_050	tRNA-Ile
23849	23924	+	PJG4_051	tRNA-Asp
24337	24409	+	PJG4_052	tRNA-Cys
24423	24495	+	PJG4_053	tRNA-Asn
24562	24636	+	PJG4_054	tRNA-Pro
24646	24718	+	PJG4_055	tRNA-Gly
24728	24801	+	PJG4_056	tRNA-Phe
24811	24883	+	PJG4_057	tRNA-Glu
24939	25220	-	PJG4_058	hypothetical protein
25342	26862	+	PJG4_059	terminase large subunit
26875	28314	+	PJG4_060	hypothetical protein
28324	28794	+	PJG4_061	putative methyltransferase
28791	29708	+	PJG4_062	hypothetical protein
29736	30146	+	PJG4_063	hypothetical protein
30191	31225	+	PJG4_064	Major capsid protein
31275	31751	+	PJG4_065	hypothetical protein
31789	32202	+	PJG4_066	putative RNA polymerase
32202	32582	+	PJG4_067	hypothetical protein
32579	33142	+	PJG4_068	hypothetical protein
33155	34264	+	PJG4_069	putative structural protein
34501	35277	+	PJG4_070	putative endonuclease
35290	35814	+	PJG4_071	hypothetical protein
35916	36389	+	PJG4_072	hypothetical protein
36389	36868	+	PJG4_073	hypothetical protein
36882	37253	+	PJG4_074	hypothetical protein
37361	37513	+	PJG4_075	hypothetical protein
37510	39876	+	PJG4_076	putative tape measure protein
39873	40634	+	PJG4_077	hypothetical protein
40640	40996	+	PJG4_078	hypothetical protein
40993	41910	+	PJG4_079	hypothetical protein
41907	42647	+	PJG4_080	Putative baseplate protein
42658	43029	+	PJG4_081	hypothetical protein
43031	44494	+	PJG4_082	Putative baseplate component
44513	45244	+	PJG4_083	hypothetical protein
45255	47330	+	PJG4_084	putative tail fiber protein
47358	47732	+	PJG4_085	hypothetical protein
48227	49246	+	PJG4_086	putative tail fiber protein
49263	49823	+	PJG4_087	endolysin
49841	50080	+	PJG4_088	hypothetical protein
50067	50504	+	PJG4_089	hypothetical protein
50521	50652	+	PJG4_090	hypothetical protein
50642	50947	+	PJG4_091	hypothetical protein
51345	51653	-	PJG4_092	hypothetical protein
51664	51984	-	PJG4_093	hypothetical protein
51986	52795	-	PJG4_094	hypothetical protein
52788	52943	-	PJG4_095	hypothetical protein
52946	54082	-	PJG4_096	Putative RNA ligase
54113	54346	-	PJG4_097	hypothetical protein
54384	54617	-	PJG4_098	hypothetical protein
54607	54750	-	PJG4_099	hypothetical protein
54863	55057	+	PJG4_100	hypothetical protein
55058	55255	+	PJG4_101	hypothetical protein
55267	55752	+	PJG4_102	hypothetical protein
55891	56433	+	PJG4_103	hypothetical protein
56430	57086	+	PJG4_104	hypothetical protein
57073	57237	+	PJG4_105	hypothetical protein
57240	57542	+	PJG4_106	hypothetical protein
57639	57935	-	PJG4_107	hypothetical protein
58411	58656	+	PJG4_108	hypothetical protein
58653	58838	+	PJG4_109	hypothetical protein
58892	60754	+	PJG4_110	DNA primase/helicase
60815	63529	+	PJG4_111	DNA polymerase
63619	64017	+	PJG4_112	hypothetical protein
64215	64931	+	PJG4_113	hypothetical protein
65033	66037	+	PJG4_114	hypothetical protein
66107	66340	+	PJG4_115	hypothetical protein
66350	66571	+	PJG4_116	hypothetical protein
66613	67665	+	PJG4_117	Putative exodeoxyribonuclease
67662	68225	+	PJG4_118	hypothetical protein
68222	68620	+	PJG4_119	hypothetical protein
68641	68847	+	PJG4_120	hypothetical protein
68844	69281	+	PJG4_121	hypothetical protein
69278	69448	+	PJG4_122	hypothetical protein
69381	69632	+	PJG4_123	hypothetical protein
69629	70408	+	PJG4_124	hypothetical protein
70405	70587	+	PJG4_125	hypothetical protein
70615	70821	+	PJG4_126	hypothetical protein
70840	71175	+	PJG4_127	hypothetical protein
71179	71391	+	PJG4_128	hypothetical protein
71384	72334	+	PJG4_129	hypothetical protein
72541	73488	+	PJG4_130	Putative thymidylate synthase
73491	73835	+	PJG4_131	hypothetical protein
73865	74911	+	PJG4_132	ribonucleoside-diphosphate reductase beta subunit
74904	76649	+	PJG4_133	ribonucleoside-diphosphate reductase alpha chain
76846	77094	+	PJG4_134	hypothetical protein
77094	77327	+	PJG4_135	hypothetical protein
77327	77563	+	PJG4_136	hypothetical protein
77563	77877	+	PJG4_137	hypothetical protein
78066	78332	+	PJG4_138	hypothetical protein
78352	78855	+	PJG4_139	hypothetical protein
78865	79059	+	PJG4_140	hypothetical protein
79061	79300	+	PJG4_141	hypothetical protein
79312	79563	+	PJG4_142	hypothetical protein
79732	80718	+	PJG4_143	hypothetical protein
80941	81114	+	PJG4_144	hypothetical protein
81553	81717	-	PJG4_145	hypothetical protein
81743	82216	+	PJG4_146	hypothetical protein
82416	82727	+	PJG4_147	hypothetical protein
82727	83014	+	PJG4_148	hypothetical protein
83011	83259	+	PJG4_149	hypothetical protein
83330	83458	+	PJG4_150	hypothetical protein
83458	83766	+	PJG4_151	hypothetical protein
83840	83986	+	PJG4_152	hypothetical protein
84223	84606	+	PJG4_153	hypothetical protein
84682	85353	+	PJG4_154	hypothetical protein
85358	85696	+	PJG4_155	hypothetical protein
85624	86064	+	PJG4_156	hypothetical protein
86061	86333	+	PJG4_157	hypothetical protein
86330	86524	+	PJG4_158	hypothetical protein
86542	86838	+	PJG4_159	hypothetical protein
86835	87059	+	PJG4_160	hypothetical protein
87092	87358	+	PJG4_161	hypothetical protein
87355	87747	+	PJG4_162	hypothetical protein
87862	88443	+	PJG4_163	hypothetical protein
88394	89107	+	PJG4_164	hypothetical protein
88506	88757	+	PJG4_165	hypothetical protein
89143	89622	+	PJG4_166	hypothetical protein
89709	90236	+	PJG4_167	hypothetical protein
90236	90517	+	PJG4_168	hypothetical protein
90770	91222	+	PJG4_169	hypothetical protein
91240	91530	+	PJG4_170	hypothetical protein
91625	91891	+	PJG4_171	hypothetical protein
91989	92183	+	PJG4_172	hypothetical protein
92311	92541	-	PJG4_173	hypothetical protein
